# Supplementary material for: Whole Genome Analysis of SNV and Indel Polymorphism in Common Marmosets (Callithrix jacchus)
Source: Genes (Basel). 2023 Dec 7;14(12):2185. doi: 10.3390/genes14122185 (PMC10742769; doi:10.3390/genes14122185)
Supplement: Supplementary file 1 [file genes-14-02185-s001.zip]

Archive with 2 entries (2 files):
- marmoset.paper.supplemental.tables.v2.xlsx
- marmoset.WGSpaper.supplemental.pdf
